# Supplementary material for: Unlocking cinnamon export success: Key determinants from the world’s top five producers
Source: PLoS One. 2025 Dec 11;20(12):e0338601. doi: 10.1371/journal.pone.0338601 (PMC12697966; doi:10.1371/journal.pone.0338601)
Supplement: S1 Appendix — (XLSX) [file pone.0338601.s001.xlsx]

## Sheet: Sheet1
Country	Year	ID	CEI as a percentage of Total export income(USD)	DCP per capita(Kg)	PV per capita GDP(Kg)	CLA as a percentage of total land area(ha)	ER (LCU per US$, Period Average)(USD)
China	1992	1	0.257947	0.00515035	51972.6	0.000537119	5.51459
China	1993	1	0.24945	0.00396202	43776.2	0.000548665	5.76196
China	1994	1	0.230552	0.00332093	42238.6	0.000466419	8.61874
China	1995	1	0.273845	0.00317964	41010.5	0.000570196	8.35142
China	1996	1	0.208777	0.00517925	39470	0.000624603	8.31418
China	1997	1	0.163715	0.00534764	38377.9	0.000654666	8.28982
China	1998	1	0.153058	0.00556551	38015.9	0.000687954	8.27896
China	1999	1	0.168921	0.00216247	40059.5	0.000770459	8.27825
China	2000	1	0.100838	0.0119843	38565.8	0.000791719	8.2785
China	2001	1	0.153477	0.00796871	37983.1	0.000809323	8.27707
China	2002	1	0.166932	0.00462043	39181.5	0.000826874	8.27696
China	2003	1	0.106242	0.0165151	36473.7	0.000855746	8.27704
China	2004	1	0.147353	0.00940532	31815.5	0.000840658	8.2768
China	2005	1	0.116208	0.0130741	28516	0.000858	8.19432
China	2006	1	0.131719	0.0154402	25580.4	0.000898742	7.97344
China	2007	1	0.115268	0.0168224	20415.7	0.000960366	7.60753
China	2008	1	0.0874577	0.0221623	16348.2	0.000880807	6.94865
China	2009	1	0.118489	0.0138748	15134.9	0.000844875	6.83142
China	2010	1	0.113241	0.0234618	13844.6	0.000840712	6.77027
China	2011	1	0.137331	0.0226589	11748.5	0.000855879	6.46146
China	2012	1	0.166676	0.0317105	10951.3	0.000832231	6.31233
China	2013	1	0.12373	0.0237742	9900.28	0.00084878	6.19576
China	2014	1	0.12906	0.0255287	9304.03	0.000921965	6.14343
China	2015	1	0.167824	0.026978	9294.14	0.000854071	6.22749
China	2016	1	0.141034	0.0229208	8856.25	0.000850587	6.64448
China	2017	1	0.160346	0.0139372	8452.24	0.000867548	6.75876
China	2018	1	0.186128	0.0148531	7934.51	0.000889609	6.61596
China	2019	1	0.222765	0.018518	7886.44	0.000867164	6.90839
China	2020	1	0.426808	0.00673482	8838.51	0.000979223	6.90077
China	2021	1	0.362712	0.0202915	7356.9	0.000968421	6.44898
China	2022	1	0.341998	0.0153178	7106.82	0.000924599	6.73716
Indonesia	1992	2	0.916197	0.0507535	43245.9	0.00392746	2029.92
Indonesia	1993	2	1.04411	0.0543243	39273.1	0.00422564	2087.1
Indonesia	1994	2	0.780377	0.0798959	39047.9	0.00431549	2160.75
Indonesia	1995	2	0.630288	0.0981023	36598.4	0.00458515	2248.61
Indonesia	1996	2	0.512181	0.110615	34934.9	0.0048548	2342.3
Indonesia	1997	2	0.593784	0.0617462	35284.1	0.00530425	2909.38
Indonesia	1998	2	0.620275	0.0704624	91463.4	0.00557384	10013.6
Indonesia	1999	2	0.413519	0.0335787	57724.2	0.00575353	7855.15
Indonesia	2000	2	0.336102	0.0851705	58673.2	0.00593323	8421.77
Indonesia	2001	2	0.334097	0.0534654	54986.5	0.00629268	10260.9
Indonesia	2002	2	0.280509	0.0527769	51038.2	0.00647233	9311.19
Indonesia	2003	2	0.236697	0.159131	61625.5	0.00656203	8577.13
Indonesia	2004	2	0.244035	0.259787	87480.2	0.00719109	8938.85
Indonesia	2005	2	0.186048	0.278988	80684.5	0.00719089	9704.74
Indonesia	2006	2	0.181086	0.259563	63872.2	0.00719081	9159.32
Indonesia	2007	2	0.207232	0.219366	55369.6	0.0094064	9141
Indonesia	2008	2	0.129812	0.251084	47592.8	0.00916439	9698.96
Indonesia	2009	2	0.14383	0.284387	47463.2	0.00922451	10389.9
Indonesia	2010	2	0.15789	0.176271	28474.5	0.00892473	9090.43
Indonesia	2011	2	0.145904	0.183048	24986.2	0.00917611	8770.43
Indonesia	2012	2	0.130203	0.198363	24427.5	0.00914888	9386.63
Indonesia	2013	2	0.210155	0.159964	25534.3	0.00948114	10461.2
Indonesia	2014	2	0.293349	0.129879	26300.5	0.00985867	11865.2
Indonesia	2015	2	0.315743	0.107126	24632	0.00846455	13389.4
Indonesia	2016	2	0.292738	0.124501	22572.4	0.0088514	13308.3
Indonesia	2017	2	0.371395	0.0576589	19060.4	0.00850089	13380.8
Indonesia	2018	2	0.389372	0.138116	19708.4	0.00816926	14236.9
Indonesia	2019	2	0.404587	0.145606	17531.5	0.00793531	14147.7
Indonesia	2020	2	0.409793	0.0592772	12534.9	0.00794703	14582.2
Indonesia	2021	2	0.302441	0.0949854	12058.1	0.00792346	14308.1
Indonesia	2022	2	0.228467	0.100945	10790.9	0.00792569	14849.9
Madagascar	1992	3	0.632916	0.0681278	7135.58	0.00114169	372.793
Madagascar	1993	3	0.776664	0.056528	6728.61	0.00117476	382.757
Madagascar	1994	3	0.468296	0.0505354	7249.14	0.00107769	613.467
Madagascar	1995	3	0.434378	0.0660459	6143.84	0.00102738	853.126
Madagascar	1996	3	0.312257	0.0771087	4354.14	0.000913204	812.25
Madagascar	1997	3	0.422639	0.0760388	5547.05	0.000937155	1018.18
Madagascar	1998	3	0.352174	0.0809786	5544.01	0.000937112	1088.28
Madagascar	1999	3	0.351408	0.0748006	5647.96	0.000899402	1256.76
Madagascar	2000	3	0.190168	0.0734588	5263.16	0.000869688	1353.5
Madagascar	2001	3	0.12374	0.0674687	4567.32	0.000858234	1317.7
Madagascar	2002	3	0.138411	0.0622638	4818.91	0.00086504	1366.39
Madagascar	2003	3	0.115455	0.0653904	4166.67	0.000843321	1238.33
Madagascar	2004	3	0.131896	0.0553949	5395.68	0.000848991	1868.86
Madagascar	2005	3	0.166513	0.0649739	4967.95	0.000883181	2003.03
Madagascar	2006	3	0.236785	0.0514204	4682.78	0.00089114	2142.3
Madagascar	2007	3	0.546978	0.00230866	3855.14	0.000912802	1873.88
Madagascar	2008	3	0.627439	0.00321738	2868.07	0.000912758	1708.37
Madagascar	2009	3	0.686869	0.00303072	3956.04	0.00108386	1956.21
Madagascar	2010	3	0.984692	0.00276103	5446.62	0.00154015	2089.95
Madagascar	2011	3	0.477293	0.00953099	4448.74	0.00148304	2025.12
Madagascar	2012	3	0.41363	0.0462418	4761.9	0.00154001	2194.97
Madagascar	2013	3	0.591943	0.0127607	4554.08	0.00153997	2206.91
Madagascar	2014	3	0.633124	0.00166006	5609.28	0.00186617	2414.81
Madagascar	2015	3	0.627828	0.00385056	7236.84	0.00212734	2933.51
Madagascar	2016	3	0.465228	0.00332681	6021.51	0.00180791	3176.54
Madagascar	2017	3	0.490719	0.00333479	6759.44	0.00220708	3116.11
Madagascar	2018	3	0.571281	0.0102989	6172.85	0.00204735	3334.75
Madagascar	2019	3	0.538399	0.0304993	6098.09	0.00202107	3618.32
Madagascar	2020	3	0.504261	0.0392752	6990.54	0.00209178	3787.75
Madagascar	2021	3	0.518786	0.0210734	6307.83	0.00205299	3829.98
Madagascar	2022	3	0.405778	0.0333652	6286.93	0.00205525	4096.12
SriLanka	1992	4	5.52892	0.130387	19135.3	0.030323	43.8296
SriLanka	1993	4	5.25024	0.356229	21034.5	0.0362682	48.3222
SriLanka	1994	4	4.54562	0.398573	18326.2	0.0363181	49.4151
SriLanka	1995	4	4.31627	0.202117	16741.1	0.0363658	51.2516
SriLanka	1996	4	3.47248	0.172138	15781.1	0.0364379	55.2714
SriLanka	1997	4	4.36175	0.0817383	14877.8	0.0365258	58.9946
SriLanka	1998	4	4.62986	0.126719	13795.5	0.0367494	64.4501
SriLanka	1999	4	5.24424	0.0924993	14571.9	0.0368392	70.6355
SriLanka	2000	4	4.47989	0.11845	14160.9	0.0369894	77.0051
SriLanka	2001	4	4.45161	0.115273	15168.3	0.0368402	89.383
SriLanka	2002	4	4.64878	0.110776	14936.4	0.0368867	95.6621
SriLanka	2003	4	4.46634	0.103351	13312.9	0.0391532	96.521
SriLanka	2004	4	4.15249	0.0742416	12084.9	0.0376262	101.194
SriLanka	2005	4	4.6829	0.0518454	10781.6	0.0391455	100.498
SriLanka	2006	4	5.72008	0.0271757	9128.6	0.0384276	103.914
SriLanka	2007	4	5.72505	0.0344147	8292.99	0.0386408	110.623
SriLanka	2008	4	3.88728	0.060634	6691.58	0.040162	108.334
SriLanka	2009	4	3.80571	0.122593	7108.08	0.0421497	114.945
SriLanka	2010	4	3.45994	0.194789	5565.74	0.0433127	113.064
SriLanka	2011	4	4.34168	0.1198	4907.64	0.0437715	110.565
SriLanka	2012	4	5.13792	0.0816	4800.12	0.0456872	127.603
SriLanka	2013	4	5.03181	0.0967738	4353.73	0.0451862	129.069
SriLanka	2014	4	4.55766	0.149293	4314.46	0.0443353	130.565
SriLanka	2015	4	4.94036	0.325017	5129.31	0.0460594	135.857
SriLanka	2016	4	5.97817	0.459622	5964.7	0.0452768	145.582
SriLanka	2017	4	6.72699	0.377769	5624.43	0.0442138	152.446
SriLanka	2018	4	8.82426	0.298172	5507.91	0.0497568	162.465
SriLanka	2019	4	6.35985	0.35069	6079.11	0.0510175	178.745
SriLanka	2020	4	7.37621	0.15006	5947.59	0.0533442	185.593
SriLanka	2021	4	7.22602	0.221897	5941.36	0.0557141	198.764
SriLanka	2022	4	7.3808	0.247231	7085.27	0.0572016	154.669
Vietnam	1992	5	0.357786	0.0189859	24045.3	0.00163291	11202.2
Vietnam	1993	5	0.408416	0.0135298	18898.5	0.00168551	10641
Vietnam	1994	5	0.328649	0.0190066	17809.4	0.00186978	10965.7
Vietnam	1995	5	0.610766	0.0186824	15652.8	0.00197503	11038.2
Vietnam	1996	5	0.1711	0.0154633	12136.5	0.0021827	11032.6
Vietnam	1997	5	0.227175	0.00358934	10405.2	0.00276216	11683.3
Vietnam	1998	5	0.11006	0.0133025	8809.52	0.00215355	13268
Vietnam	1999	5	0.139912	0.0170755	12254.9	0.00329115	13943.2
Vietnam	2000	5	0.190036	0.0165947	12283.5	0.00364987	14167.8
Vietnam	2001	5	0.234197	0.012491	11968.2	0.00420865	14725.2
Vietnam	2002	5	0.211375	0.0057786	12643.7	0.00421213	15279.5
Vietnam	2003	5	0.165206	0.0129241	12371.1	0.00447513	15509.6
Vietnam	2004	5	0.187962	0.0208356	18115.9	0.00737036	15746
Vietnam	2005	5	0.160157	0.0202665	13708.5	0.00691929	15858.9
Vietnam	2006	5	0.215569	0.0385102	18963.3	0.0105282	15994.2
Vietnam	2007	5	0.175465	0.0671289	19715.2	0.0126333	16105.1
Vietnam	2008	5	0.128835	0.066626	15544	0.0126325	16302.2
Vietnam	2009	5	0.199291	0.0193217	16313.2	0.0139475	17065.1
Vietnam	2010	5	0.125511	0.0898532	12572.5	0.0154567	18612.9
Vietnam	2011	5	0.146549	0.0637483	12286.1	0.0177355	20509.8
Vietnam	2012	5	0.140342	0.109854	12138.8	0.0191815	20828
Vietnam	2013	5	0.310416	0.0552297	12121.9	0.0207098	20933.4
Vietnam	2014	5	0.399538	0.0151038	11917.6	0.0223922	21148
Vietnam	2015	5	0.36078	0.0149472	12686.4	0.0242943	21697.6
Vietnam	2016	5	0.391098	0.0147971	11120.4	0.0224605	21935
Vietnam	2017	5	0.465324	0.0146544	11833.6	0.0259805	22370.1
Vietnam	2018	5	0.616837	0.0145184	11979	0.0287538	22602
Vietnam	2019	5	0.820281	0.0143876	12030.9	0.0306519	23050.2
Vietnam	2020	5	1.13084	0.0142578	12269.9	0.0321207	23208.4
Vietnam	2021	5	1.11096	0.014138	13312	0.0364815	23159.8
Vietnam	2022	5	1.08443	0.0140345	12782.1	0.0391052	23271.2
